# Supplementary material for: Sensitive Transfer-Free Wafer-Scale Graphene Microphones
Source: ACS Appl Mater Interfaces. 2022 Apr 27;14(18):21705–12. doi: 10.1021/acsami.2c03305 (PMC9100512; doi:10.1021/acsami.2c03305)
Supplement: Supplementary file 3 — am2c03305_si_001.zip [file am2c03305_si_001.zip]

Archive with 1 entries (1 files):
- Audio 1_Transfer_free_multi_layer_graphene_for_wafer_scalable_sensitive_microphones.mp3
